# Supplementary material for: Repurposing Drugs for Inhibition against ALDH2 via a 2D/3D Ligand-Based Similarity Search and Molecular Simulation
Source: Molecules. 2023 Oct 29;28(21):7325. doi: 10.3390/molecules28217325 (PMC10650273; doi:10.3390/molecules28217325)
Supplement: Supplementary file 1 [file molecules-28-07325-s001.zip]

Archive with 1 entries (1 files):
- molecules-2634301-supplementary.pdf
